# Supplementary material for: Awake Prone Positioning for Non-Intubated COVID-19 Patients with Acute Respiratory Failure: A Meta-Analysis of Randomised Controlled Trials
Source: J Clin Med. 2023 Jan 25;12(3):926. doi: 10.3390/jcm12030926 (PMC9917863; doi:10.3390/jcm12030926)
Supplement: Supplementary file 1 [file jcm-12-00926-s001.zip]

Archive with 1 entries (1 files):
- jcm-2108768-supplementary.pdf
